# Supplementary material for: Temporal changes in genetic diversity and forage yield of perennial ryegrass in monoculture and in combination with red clover in swards
Source: PLoS One. 2018 Nov 8;13(11):e0206571. doi: 10.1371/journal.pone.0206571 (PMC6224058; doi:10.1371/journal.pone.0206571)
Supplement: S1 Table — (XLSX) [file pone.0206571.s001.xlsx]

## Sheet: Sheet1
	Fertilization N:P:K per year
year	perennial ryegrass	perennial ryegrass and red clover
2011	150:180:0	80:0:180
2012	240:45:280	108:45:280
2013	240:45:280	108:45:280
2014	240:45:280	108:45:280
