# Supplementary material for: Temporal changes in genetic diversity and forage yield of perennial ryegrass in monoculture and in combination with red clover in swards
Source: PLoS One. 2018 Nov 8;13(11):e0206571. doi: 10.1371/journal.pone.0206571 (PMC6224058; doi:10.1371/journal.pone.0206571)
Supplement: S2 Table — (TSV) [file pone.0206571.s002.tsv]

seed_composition	field_plot	field_plot_rep	ryegrass_cultivar	clover_cultivar	year	cut	dw_grass_tonha	dw_clover_tonha
1	1A	A	Merks	none	1	1	0.943360433604336	NA
1	1A	A	Merks	none	1	2	1.4351387206552462	NA
1	1A	A	Merks	none	1	3	4.123967026673212	NA
1	1A	A	Merks	none	2	4	3.1298432416444837	NA
1	1A	A	Merks	none	2	5	5.944223321858863	NA
1	1A	A	Merks	none	2	6	2.3931633913648303	NA
1	1A	A	Merks	none	2	7	1.8830163644405127	NA
1	1A	A	Merks	none	3	8	1.3345693468644286	NA
1	1A	A	Merks	none	3	9	4.3913225818750234	NA
1	1A	A	Merks	none	3	10	2.2598282079094716	NA
1	1A	A	Merks	none	3	11	1.3393672537508152	NA
1	1A	A	Merks	none	3	12	0.610443898878641	NA
1	1A	A	Merks	none	4	13	2.0676700947150137	NA
1	1A	A	Merks	none	4	14	4.4147596830334	NA
1	1A	A	Merks	none	4	15	2.252026342451874	NA
1	1A	A	Merks	none	4	16	0.7960960673619748	NA
1	1A	A	Merks	none	4	17	0.6822242072353729	NA
1	1B	B	Merks	none	1	1	1.4904953917050694	NA
1	1B	B	Merks	none	1	2	1.9148782252230527	NA
1	1B	B	Merks	none	1	3	3.966617315284828	NA
1	1B	B	Merks	none	2	4	3.2174265822122186	NA
1	1B	B	Merks	none	2	5	5.623918924912406	NA
1	1B	B	Merks	none	2	6	2.321796002351558	NA
1	1B	B	Merks	none	2	7	1.6556362083689158	NA
1	1B	B	Merks	none	3	8	1.221500628187126	NA
1	1B	B	Merks	none	3	9	4.740767839359388	NA
1	1B	B	Merks	none	3	10	1.9517543859649122	NA
1	1B	B	Merks	none	3	11	1.0193421288281295	NA
1	1B	B	Merks	none	3	12	0.5833261574672063	NA
1	1B	B	Merks	none	4	13	2.0914171802320314	NA
1	1B	B	Merks	none	4	14	4.63467172152335	NA
1	1B	B	Merks	none	4	15	2.1862876369004702	NA
1	1B	B	Merks	none	4	16	0.6878306878306878	NA
1	1B	B	Merks	none	4	17	0.3856196551240712	NA
2	2A	A	Meloni	none	1	1	0.8435041734222062	NA
2	2A	A	Meloni	none	1	2	1.5914151970057566	NA
2	2A	A	Meloni	none	1	3	3.931351166420767	NA
2	2A	A	Meloni	none	2	4	4.341282704329705	NA
2	2A	A	Meloni	none	2	5	6.481762513312034	NA
2	2A	A	Meloni	none	2	6	1.473277577230542	NA
2	2A	A	Meloni	none	2	7	1.7430237401082882	NA
2	2A	A	Meloni	none	3	8	1.758712381749853	NA
2	2A	A	Meloni	none	3	9	4.691351540616247	NA
2	2A	A	Meloni	none	3	10	1.9003455173667936	NA
2	2A	A	Meloni	none	3	11	0.8795727636849134	NA
2	2A	A	Meloni	none	3	12	0.46862971516551194	NA
2	2A	A	Meloni	none	4	13	3.112210540781969	NA
2	2A	A	Meloni	none	4	14	4.9012491248756405	NA
2	2A	A	Meloni	none	4	15	2.0702170548949343	NA
2	2A	A	Meloni	none	4	16	0.4648181461034262	NA
2	2A	A	Meloni	none	4	17	0.5038012027686372	NA
2	2B	B	Meloni	none	1	1	1.0852559546589395	NA
2	2B	B	Meloni	none	1	2	2.3167537244235645	NA
2	2B	B	Meloni	none	1	3	3.908225108225108	NA
2	2B	B	Meloni	none	2	4	4.4288213973253345	NA
2	2B	B	Meloni	none	2	5	4.956157072054899	NA
2	2B	B	Meloni	none	2	6	2.106876332622601	NA
2	2B	B	Meloni	none	2	7	1.608521506936785	NA
2	2B	B	Meloni	none	3	8	2.031977456505758	NA
2	2B	B	Meloni	none	3	9	4.03674832962138	NA
2	2B	B	Meloni	none	3	10	2.171441667422205	NA
2	2B	B	Meloni	none	3	11	1.2279574498465051	NA
2	2B	B	Meloni	none	3	12	0.5079417604235605	NA
2	2B	B	Meloni	none	4	13	2.358543417366947	NA
2	2B	B	Meloni	none	4	14	5.237117981520967	NA
2	2B	B	Meloni	none	4	15	2.110263277578453	NA
2	2B	B	Meloni	none	4	16	0.5736577499525706	NA
2	2B	B	Meloni	none	4	17	0.3558504221954162	NA
7	7A	A	Mix	Crossway	1	1	0.5990092935002114	0.10097585233289277
7	7A	A	Mix	Crossway	1	2	1.2620848600767829	0.790032340983129
7	7A	A	Mix	Crossway	1	3	1.3825993977764066	2.943711629189767
7	7A	A	Mix	Crossway	2	4	2.8458622686682067	0.9163985837966917
7	7A	A	Mix	Crossway	2	5	4.728639804699335	0.7072907649280424
7	7A	A	Mix	Crossway	2	6	0.8249558244453026	0.8880097728105488
7	7A	A	Mix	Crossway	2	7	0.4014721836967936	2.4421259174141543
7	7A	A	Mix	Crossway	3	8	1.5226997122782777	0.2306278761297392
7	7A	A	Mix	Crossway	3	9	5.381228589981654	0.4269622124871847
7	7A	A	Mix	Crossway	3	10	0.658061945658564	0.217943345346727
7	7A	A	Mix	Crossway	3	11	0.32733383951913514	1.0926074734634146
7	7A	A	Mix	Crossway	3	12	0.6353345317046675	0.6603606674881064
7	7A	A	Mix	Crossway	4	13	1.7494064570272547	1.3200482143103829
7	7A	A	Mix	Crossway	4	14	4.997412908641132	0.6975610985956189
7	7A	A	Mix	Crossway	4	15	1.0547569412028308	1.480042431428198
7	7A	A	Mix	Crossway	4	16	0.7861860234499829	1.0365637379244996
7	7A	A	Mix	Crossway	4	17	0.40181531176006324	0.2800150453827941
7	7B	B	Mix	Crossway	1	1	0.6624796680308296	0.07537193827895666
7	7B	B	Mix	Crossway	1	2	1.2054002263777956	0.6176430912018457
7	7B	B	Mix	Crossway	1	3	1.4545136360783324	2.611309314586994
7	7B	B	Mix	Crossway	2	4	3.4475420665043996	0.433784139137092
7	7B	B	Mix	Crossway	2	5	4.295151737127066	0.2299107985810108
7	7B	B	Mix	Crossway	2	6	0.393800426348462	0.24256352791779107
7	7B	B	Mix	Crossway	2	7	0.48083830716805803	1.2791412881806643
7	7B	B	Mix	Crossway	3	8	1.3320287141955598	0.06359144084319986
7	7B	B	Mix	Crossway	3	9	4.332138816821878	0.10639916714494149
7	7B	B	Mix	Crossway	3	10	0.5479548257786001	0.06495513132329911
7	7B	B	Mix	Crossway	3	11	1.0324175050517894	0.886158358502786
7	7B	B	Mix	Crossway	3	12	0.6489823806881243	0.561801933037366
7	7B	B	Mix	Crossway	4	13	2.5535631463349873	1.0003821613176307
7	7B	B	Mix	Crossway	4	14	4.385666100383892	0.25787200926238757
7	7B	B	Mix	Crossway	4	15	1.0005200773186478	0.9632641598891276
7	7B	B	Mix	Crossway	4	16	0.5736686663103936	0.5441234989467681
7	7B	B	Mix	Crossway	4	17	0.43465187181141324	0.1657030596348496
6	6A	A	Mix	Lemmon	1	1	0.9997943940195476	0.15124591029372328
6	6A	A	Mix	Lemmon	1	2	1.2573729640785363	0.9179246948109899
6	6A	A	Mix	Lemmon	1	3	1.278148764646863	2.979228160055353
6	6A	A	Mix	Lemmon	2	4	2.075716009150089	3.0134380295145564
6	6A	A	Mix	Lemmon	2	5	2.1303315938531737	2.0558232083436763
6	6A	A	Mix	Lemmon	2	6	0.22548820703247915	2.792188255082185
6	6A	A	Mix	Lemmon	2	7	0.11504822542705398	2.6635407341293713
6	6A	A	Mix	Lemmon	3	8	0.9764561613018959	1.5607921318447628
6	6A	A	Mix	Lemmon	3	9	3.7028091586745253	0.6505709589931248
6	6A	A	Mix	Lemmon	3	10	1.2403498086576137	1.69580802716647
6	6A	A	Mix	Lemmon	3	11	0.2017254175485508	2.34846550294698
6	6A	A	Mix	Lemmon	3	12	0.5136551949403947	0.6700271168057943
6	6A	A	Mix	Lemmon	4	13	1.464717770033817	2.305627873185643
6	6A	A	Mix	Lemmon	4	14	2.1921457539833766	2.0458503126330783
6	6A	A	Mix	Lemmon	4	15	0.8266609591641483	3.2035666575549104
6	6A	A	Mix	Lemmon	4	16	0.27922691014345685	1.7596563771304639
6	6A	A	Mix	Lemmon	4	17	0.14157100701639064	0.4264608112592508
6	6B	B	Mix	Lemmon	1	1	1.0384058425956844	0.1564485623778266
6	6B	B	Mix	Lemmon	1	2	1.3433029933636396	0.9532678095037401
6	6B	B	Mix	Lemmon	1	3	1.648869738784217	2.647192856062999
6	6B	B	Mix	Lemmon	2	4	2.0336141636141636	2.340003052503053
6	6B	B	Mix	Lemmon	2	5	2.0555187804230792	2.3946196257399683
6	6B	B	Mix	Lemmon	2	6	0.4727565480268352	2.868248568821348
6	6B	B	Mix	Lemmon	2	7	0.12307038804633733	2.2506320388703758
6	6B	B	Mix	Lemmon	3	8	1.1367040873923855	1.0724750785121324
6	6B	B	Mix	Lemmon	3	9	3.142838972863313	0.966507469074094
6	6B	B	Mix	Lemmon	3	10	0.6691934218661807	2.1245721225681535
6	6B	B	Mix	Lemmon	3	11	0.08883113851601247	2.7715315216995893
6	6B	B	Mix	Lemmon	3	12	0.5344701742612551	0.5405641241170472
6	6B	B	Mix	Lemmon	4	13	1.0604815192265054	2.1415949746247325
6	6B	B	Mix	Lemmon	4	14	1.8724926097294516	1.8349677077308655
6	6B	B	Mix	Lemmon	4	15	1.487875238520393	2.310454685181051
6	6B	B	Mix	Lemmon	4	16	0.04131621897927831	2.637881673292384
6	6B	B	Mix	Lemmon	4	17	0.1370065156398544	0.5463346240947279
3	3A	A	Merks	Mix	1	1	0.8030726061807497	0.1229192764562372
3	3A	A	Merks	Mix	1	2	1.1274574550195289	1.0646322655078984
3	3A	A	Merks	Mix	1	3	1.5349523646954173	2.453890734023005
3	3A	A	Merks	Mix	2	4	1.822690517942049	1.9465096540260245
3	3A	A	Merks	Mix	2	5	2.8803191719151844	1.6959319284236607
3	3A	A	Merks	Mix	2	6	0.4528540982738535	1.753358175367997
3	3A	A	Merks	Mix	2	7	0.2520419501133787	2.5434937641723363
3	3A	A	Merks	Mix	3	8	0.7217223386755443	1.3089622539953971
3	3A	A	Merks	Mix	3	9	4.240642333784543	0.9490871384573522
3	3A	A	Merks	Mix	3	10	0.8945461594599526	0.6102978471081919
3	3A	A	Merks	Mix	3	11	0.5239171127833065	1.907058290531236
3	3A	A	Merks	Mix	3	12	0.6163934283710861	0.5029441578135905
3	3A	A	Merks	Mix	4	13	1.577658742102377	1.0296039878201306
3	3A	A	Merks	Mix	4	14	4.720981624119462	0.6712199456937351
3	3A	A	Merks	Mix	4	15	0.8362254031802991	2.408739983855572
3	3A	A	Merks	Mix	4	16	0.36662823687240387	1.4703857809777046
3	3A	A	Merks	Mix	4	17	0.37923728321591477	0.25180127306643735
3	3B	B	Merks	Mix	1	1	0.7715971949530512	0.09520628372348884
3	3B	B	Merks	Mix	1	2	1.321921008258447	0.5166572361711864
3	3B	B	Merks	Mix	1	3	1.344660873861099	2.6705677606390585
3	3B	B	Merks	Mix	2	4	2.301433063013318	1.7300066305111506
3	3B	B	Merks	Mix	2	5	2.9245632865601148	0.9302714578319027
3	3B	B	Merks	Mix	2	6	0.4263718959221156	1.9638187912177443
3	3B	B	Merks	Mix	2	7	0.31424755310509883	1.9592372953797488
3	3B	B	Merks	Mix	3	8	1.0167897316396826	0.8676605709991958
3	3B	B	Merks	Mix	3	9	3.871089324111421	0.8428876232673911
3	3B	B	Merks	Mix	3	10	0.6055822031783008	1.287732271126272
3	3B	B	Merks	Mix	3	11	0.30781472174964625	1.8841992058614712
3	3B	B	Merks	Mix	3	12	0.5386147379081538	0.6835227657419547
3	3B	B	Merks	Mix	4	13	1.5818048577606054	1.2529147388202813
3	3B	B	Merks	Mix	4	14	2.8909788909126513	0.9166942692605098
3	3B	B	Merks	Mix	4	15	0.9539932444456805	2.5290977386453015
3	3B	B	Merks	Mix	4	16	0.20588355177346587	1.2984113440989935
3	3B	B	Merks	Mix	4	17	0.23748731092720066	0.210757137402927
4	4A	A	Meloni	Mix	1	1	0.7069934083307201	0.2219630468015052
4	4A	A	Meloni	Mix	1	2	1.0596196305801846	0.985530131344367
4	4A	A	Meloni	Mix	1	3	1.0865640442545372	2.5331243452288077
4	4A	A	Meloni	Mix	2	4	3.02217963598047	1.6570473572279283
4	4A	A	Meloni	Mix	2	5	3.166523483665154	1.7586841695661395
4	4A	A	Meloni	Mix	2	6	0.5133759561186902	2.2593065205399627
4	4A	A	Meloni	Mix	2	7	0.2021262926801629	2.219779821398218
4	4A	A	Meloni	Mix	3	8	1.7961354624680035	0.7400136374158522
4	4A	A	Meloni	Mix	3	9	3.488198828137133	1.1489692485886593
4	4A	A	Meloni	Mix	3	10	0.77200701800507	1.4675776975937964
4	4A	A	Meloni	Mix	3	11	0.38543752036703965	1.6516763056883614
4	4A	A	Meloni	Mix	3	12	0.41719979514927374	0.31984375507313234
4	4A	A	Meloni	Mix	4	13	2.6499273614769985	0.9529001598108058
4	4A	A	Meloni	Mix	4	14	2.8989520897565817	0.7699502153152131
4	4A	A	Meloni	Mix	4	15	0.8653170894526033	2.6086667408396376
4	4A	A	Meloni	Mix	4	16	0.28079804486956755	1.3788909577673178
4	4A	A	Meloni	Mix	4	17	0.13664457911653988	0.3543085104526211
4	4B	B	Meloni	Mix	1	1	0.6128648916297178	0.2539011693894545
4	4B	B	Meloni	Mix	1	2	0.8594615984278816	1.0529456124295904
4	4B	B	Meloni	Mix	1	3	1.2386748593453962	3.247446917428555
4	4B	B	Meloni	Mix	2	4	2.3299596433080247	3.148076889726243
4	4B	B	Meloni	Mix	2	5	3.1529940345932217	2.324114159519746
4	4B	B	Meloni	Mix	2	6	1.1790921562521834	1.6138676206818459
4	4B	B	Meloni	Mix	2	7	0.1010501796436512	2.7136862759141818
4	4B	B	Meloni	Mix	3	8	1.4649784042772969	1.106765483055984
4	4B	B	Meloni	Mix	3	9	2.7705621177042246	1.3639963306751273
4	4B	B	Meloni	Mix	3	10	0.7225835747432455	2.0269876901888444
4	4B	B	Meloni	Mix	3	11	0.41694577562044816	2.5295873416303345
4	4B	B	Meloni	Mix	3	12	0.5371819722347014	0.8671584172162078
4	4B	B	Meloni	Mix	4	13	2.0883042251968402	1.7955041162651317
4	4B	B	Meloni	Mix	4	14	3.1009244715137965	0.8880778953624482
4	4B	B	Meloni	Mix	4	15	0.5953549523400417	2.921943859076417
4	4B	B	Meloni	Mix	4	16	0.07806049040917447	2.143541066635931
4	4B	B	Meloni	Mix	4	17	0.10118402247942382	0.5302792289199433
5	5A	A	Mix	Mix	1	1	0.9695631676609601	0.10534056588777617
5	5A	A	Mix	Mix	1	2	1.2081420059823833	0.8311232129321963
5	5A	A	Mix	Mix	1	3	1.9169863746279765	2.1346009269593256
5	5A	A	Mix	Mix	2	4	2.132222726094843	1.8248753061172078
5	5A	A	Mix	Mix	2	5	2.896131906652434	1.8023971754250345
5	5A	A	Mix	Mix	2	6	0.42783956924374383	2.323532979775864
5	5A	A	Mix	Mix	2	7	0.1618625684298419	2.3487291844500464
5	5A	A	Mix	Mix	3	8	1.3068041243892146	0.9028362154759638
5	5A	A	Mix	Mix	3	9	3.3835551429659727	1.0783756767196833
5	5A	A	Mix	Mix	3	10	0.8625345004774011	1.0522122262768296
5	5A	A	Mix	Mix	3	11	0.2634069587165795	2.264450145095756
5	5A	A	Mix	Mix	3	12	0.48907484031623066	0.41463001324891474
5	5A	A	Mix	Mix	4	13	1.6975586328342374	1.8420317079690658
5	5A	A	Mix	Mix	4	14	2.9907026595095076	0.8786786659883704
5	5A	A	Mix	Mix	4	15	0.5615548142504736	3.078507151129738
5	5A	A	Mix	Mix	4	16	0.4179396591433632	1.7506468453274207
5	5A	A	Mix	Mix	4	17	0.21481616042674936	0.2829913490651788
5	5B	B	Mix	Mix	1	1	0.5493867290955096	0.0761115115875391
5	5B	B	Mix	Mix	1	2	1.3528193364163668	0.8300706618768575
5	5B	B	Mix	Mix	1	3	1.6635261305053273	2.752712427782543
5	5B	B	Mix	Mix	2	4	3.0107417642825043	1.6505387479223768
5	5B	B	Mix	Mix	2	5	3.6021995298246208	1.4055171210380593
5	5B	B	Mix	Mix	2	6	0.7026439593569282	2.127408149865327
5	5B	B	Mix	Mix	2	7	0.3139551275817444	2.291695055568439
5	5B	B	Mix	Mix	3	8	1.3665421629989372	0.7713913598674557
5	5B	B	Mix	Mix	3	9	3.6122211889549214	0.853895687471074
5	5B	B	Mix	Mix	3	10	0.7429542640376131	1.2355652434538569
5	5B	B	Mix	Mix	3	11	0.4207693216103609	2.3654059160798666
5	5B	B	Mix	Mix	3	12	0.5574452892922217	0.4648257932950004
5	5B	B	Mix	Mix	4	13	2.121300504638426	1.647451560745167
5	5B	B	Mix	Mix	4	14	2.932755785946172	1.3159045075774576
5	5B	B	Mix	Mix	4	15	0.4002353213844252	3.045685568603214
5	5B	B	Mix	Mix	4	16	0.4661562136839065	1.653841175504642
5	5B	B	Mix	Mix	4	17	0.3263836543107614	0.31327002534291837
